# Supplementary material for: Engineering the Rhizosphere Microbiome with Plant Growth Promoting Bacteria for Modulation of the Plant Metabolome
Source: Plants (Basel). 2024 Aug 20;13(16):2309. doi: 10.3390/plants13162309 (PMC11360282; doi:10.3390/plants13162309)
Supplement: Supplementary file 1 [file plants-13-02309-s001.zip]

Archive with 1 entries (1 files):
- plants-3163700-supplementary.pdf
